# Supplementary material for: Structurally Modified Bioactive Peptide Inhibits SARS-CoV-2 Lentiviral Particles Expression
Source: Pharmaceutics. 2022 Sep 26;14(10):2045. doi: 10.3390/pharmaceutics14102045 (PMC9607082; doi:10.3390/pharmaceutics14102045)
Supplement: Supplementary file 1 [file pharmaceutics-14-02045-s001.zip]

Archive with 1 entries (1 files):
- pharmaceutics-1903775-supplementary.pdf
